# Supplementary material for: Mercury evidence from southern Pangea terrestrial sections for end-Permian global volcanic effects
Source: Nat Commun. 2023 Jan 3;14:6. doi: 10.1038/s41467-022-35272-8 (PMC9810726; doi:10.1038/s41467-022-35272-8)
Supplement: Supplementary file 4 — Supplementary Dataset 1 [file 41467_2022_35272_MOESM4_ESM.xlsx]

## Sheet: Bunnerong-Sydney Basin
Bunnerong core in Sydney Basin				Note: "-" represents no data									Standard deviation (2σ) is 0.05‰
Samples	Depth		δ13Corg		Hg	Hg-repeated	TOC	TS	Al		δ199Hg	δ200Hg	δ201Hg	δ202Hg	Δ199Hg	Δ200Hg	Δ201Hg
	m		‰		ppb	ppb	%	%	%		‰	‰	‰	‰	‰	‰	‰
PKHB1-614.33*	614.33		-24.5908		4.76		0.133402	-	-		-	-	-	-	-	-	-
PKHB1-637.36	637.36		-28.1619		10.83		0.0394834	0.0212491	8.56381		-	-	-	-	-	-	-
PKHB1-661.09	661.09		-27.9572		12.27		0.0326713	0.0386517	7.46835		-	-	-	-	-	-	-
PKHB1-675.68	675.68		-22.3889		5.79		0.0425957	0.021823	7.08038		-	-	-	-	-	-	-
PKHB1-699.07	699.07		-27.6156		0.95		0.231638	0.0213302	6.3756		-	-	-	-	-	-	-
PKHB1-713.76	713.76		-24.7131		0.22		0.0597183	0.0131171	7.51949		-	-	-	-	-	-	-
PKHB1-728.11	728.11		-29.5856		13.75		1.27593	0.589507	5.85329		-0.0158772	-0.157561	-0.265544	-0.379472	0.0797498	0.0330857	0.019819
PKHB1-733.13	733.13		-26.3135		0.25		0.110256	0.0636792	7.9752		-	-	-	-	-	-	-
PKHB1-745.62	745.62		-26.2688		0.64		0.314837	0.0415706	8.29656		-	-	-	-	-	-	-
PKHB1-760.09	760.09		-29.443		0.63		0.324292	0.0546058	8.33956		-	-	-	-	-	-	-
PKHB1-773.96	773.96		-28.7288		0.98		0.0536171	0.0272721	8.39091		-0.014987	-0.00819294	-0.0572117	-0.233216	0.0437834	0.108975	0.118167
PKHB1-778.57	778.57		-27.3128		4.82		0.408498	0.0416359	7.24684		-	-	-	-	-	-	-
PKHB1-781.18	781.18		-26.8507		1.17		0.180712	0.0191056	6.0867		-	-	-	-	-	-	-
PKHB1-781.95	781.95		-22.2647		1.96		0.0621107	0.0644265	7.07543		0.315117	0.45336	0.694453	0.879158	0.093569	0.0116708	0.0333267
PKHB1-782.27	782.27		-		3.61		-	-	6.82523		-	-	-	-	-	-	-
PKHB1-783.21	783.21		-26.9015		3.94		0.0728713	0.0351568	10.2442		-0.173093	-0.432959	-0.702666	-0.999731	0.0788394	0.0693061	0.0491312
PKHB1-783.45	783.45		-26.4892		3.28		0.154487	0.0816494	7.93876		-	-	-	-	-	-	-
PKHB1-783.81	783.81		-28.1608		2.47		0.145054	0.0211714	7.8975		-	-	-	-	-	-	-
PKHB1-784.40	784.4		-26.7054		2.76		0.111769	0.0244241	7.26475		0.294764	0.517109	0.739339	0.970024	0.0503179	0.0297692	0.00988135
PKHB1-786.37	786.37		-26.2345		-		0.204752	0.0331312	8.9602		-	-	-	-	-	-	-
PKHB1-786.65	786.65		-26.4586		5.68		0.263797	-	-		-0.125583	-0.355461	-0.522513	-0.680325	0.0458592	-0.0136658	-0.0109086
PKHB1-787.52	787.52		-		2.99		-	-	4.04406		-	-	-	-	-	-	-
PKHB1-788.20	788.2		-22.9348		3.68		0.146586	0.036637	8.72346		-	-	-	-	-	-	-
PKHB1-792.85	792.85		-27.4837		7.04		0.110637	-	-		-	-	-	-	-	-	-
PKHB1-799.56	799.56		-27.4446		18.6		0.0666269	-	-		-0.143829	-0.47397	-0.787123	-1.23047	0.16625	0.14422	0.138193
PKHB1-801.11	801.11		-25.8749		7.96		0.430717	0.0435025	7.96388		-	-	-	-	-	-	-
PKHB1-802.97	802.97		-25.9563		-		0.732322	0.0412637	11.2056		-	-	-	-	-	-	-
PKHB1-804.08	804.08		-26.2824		12.83		0.468432	0.069077	9.53608		-	-	-	-	-	-	-
PKHB1-805.03	805.03		-26.6243		10.28		0.3219	0.0737195	7.1577		0.0420628	0.0963838	0.106933	0.141961	0.00628875	0.0250627	0.000178702
PKHB1-810.09	810.09		-24.4028		18.01		2.67672	0.0841726	11.55		-	-	-	-	-	-	-
PKHB1-810.92	810.92		-24.5322		32.66		1.11407	-	-		-	-	-	-	-	-	-
PKHB1-811.67	811.67		-24.4166		-		5.33401	-	-		-	-	-	-	-	-	-
PKHB1-814.96	814.96		-24.3284		-		3.08812	-	-		-	-	-	-	-	-	-
PKHB1-815.96	815.96		-		-		-	-	-		-	-	-	-	-	-	-
PKHB1-819.48	819.48		-24.2614		36.76		1.10705	0.0429516	9.28774		-	-	-	-	-	-	-
PKHB1-820.64	820.64		-24.9893		27.39		0.216295	-	-		0.0655232	0.168921	0.120328	0.265675	-0.00142675	0.035446	-0.079459
PKHB1-822.70	822.7		-24.7887		-		0.850512	-	-		-	-	-	-	-	-	-
PKHB1-831.43	831.43		-24.9107		91.71	96.31	6.01293	0.145452	8.67709		-0.0400809	0.046259	0.0122552	0.00557638	-0.0414861	0.0434574	0.00806176
PKHB1-840.32	840.32		-25.119		51.79		4.08045	0.121525	8.47483		-	-	-	-	-	-	-
PKHB1-849.10	849.1		-25.2266		42.2		2.80564	0.104899	7.22251		-	-	-	-	-	-	-
PKHB1-860.37	860.37		-24.4387		28.61		1.56308	0.0522227	8.86676		-	-	-	-	-	-	-
PKHB1-869.89	869.89		-24.0387		112.75		6.83488	0.0823465	6.26276		-0.259428	-0.181814	-0.354694	-0.342862	-0.173027	-0.0095597	-0.0968612
PKHB1-880.32	880.32		-23.6887		-		1.5936	0.297693	7.16583		-	-	-	-	-	-	-
PKHB1-883.30	883.3		-24.845		38.06		2.34288	0.106208	7.3598		-	-	-	-	-	-	-
PKHB1-900.25	900.25		-23.8683		45.95		4.44447	0.091907	6.09747		-	-	-	-	-	-	-
PKHB1-902.38	902.38		-25.6329		133.29	129.8	7.06253	0.190326	8.4815		-0.347344	-0.474935	-0.773082	-1.00369	-0.0944137	0.0293186	-0.0183067
PKHB1-909.05	909.05		-24.0149		34.81		2.56509	0.1085	7.02686		-	-	-	-	-	-	-
PKHB1-940.75	940.75		-24.5322		-		1.11407	-	7.83883		-	-	-	-	-	-	-
PKHB1-952.90	952.9		-24.373		23.31		2.76909	0.0527264	7.71288		-	-	-	-	-	-	-
PKHB1-1002.70	1002.7		-24.9681		24.76		1.24169	0.105107	10.4484		-	-	-	-	-	-	-
PKHB1-1004.17	1004.17		-25.0831		-		0.277129	0.0334834	-		-	-	-	-	-	-	-
PKHB1-1011.28	1011.28		-24.5485		28.4		1.22611	0.0935509	-		-0.0984947	0.0296958	-0.106854	-0.191058	-0.0503479	0.125684	0.0368221
PKHB1-1035.13	1035.13		-24.7946		55.36		5.47439	0.0956478	-		-	-	-	-	-	-	-
PKHB1-1046.75	1046.75		-24.9762		67.66		6.20808	0.14757	-		-	-	-	-	-	-	-
PKHB1-1059.40	1059.4		-24.6885		30.98		3.06926	0.107644	-		-0.102772	0.0549108	-0.00197789	0.0422501	-0.113419	0.0336843	-0.03375
PKHB1-1065.98	1065.98		-24.1418		29.82		2.81631	0.102392	-		-	-	-	-	-	-	-
PKHB1-1081.15	1081.15		-24.8273		20.78		1.28763	0.0884683	-		-	-	-	-	-	-	-
PKHB1-1104.02	1104.02		-25.002		23.2		4.10951	0.0956437	-		-	-	-	-	-	-	-
PKHB1-1127.41	1127.41		-25.0057		17.72		1.48604	0.083687	-		-	-	-	-	-	-	-
PKHB1-1143.15	1143.15		-24.33		-		4.98535	0.126127	-		-	-	-	-	-	-	-
PKHB1-1162.45	1162.45		-21.7689		20.82		3.72069	0.119675	-		-0.00400154	0.164598	0.193435	0.398104	-0.104324	-0.0354098	-0.105939
PKHB1-1167.40	1167.4		-23.6161		-		3.06566	0.298346	-		-	-	-	-	-	-	-
PKHB1-1168.91	1168.91		-23.8561		10.06		1.25772	0.12253	-		-	-	-	-	-	-	-
PKHB1-1170.85	1170.85		-22.6334		12.16		10.5142	0.489493	-		-	-	-	-	-	-	-
PKHB1-1205.38	1205.38		-24.5654		30.71		1.51746	0.126191	-		-0.126451	0.0106471	-0.0718515	0.058241	-0.141128	-0.0186132	-0.115649
PKHB1-1223.69	1223.69		-24.5486		36.58		0.9387	0.771474	-		-	-	-	-	-	-	-
PKHB1-1231.82	1231.82		-24.6825		51.39		1.01283	0.963221	-		-	-	-	-	-	-	-
PKHB1-1239.00	1239		-24.2847		62.31		1.30197	1.01096	-		-	-	-	-	-	-	-
PKHB1-1246.38	1246.38		-24.4166		58.47		1.05307	0.86164	-		0.200252	0.500055	0.712535	1.10322	-0.0777602	-0.0542046	-0.117088

## Sheet: Eveleigh-Sydney Basin
Eveleigh core in Sydney Basin				Note: "-" represents no data
Samples	Depth		δ13Corg		Hg	Hg-repeated	TOC	TS	Al
	m		‰		ppb	ppb	%	%	%
PHKE1-790.77	790.77		-26.7708		0.19		0.0475991	0.0182926	-
PHKE1-802.81	802.81		-27.6733		1.62		0.178102	0.0365854	8.64618
PHKE1-819.4	819.4		-26.1433		0.19		0.113051	0.0473448	7.6799
PHKE1-826.9	826.9		-26.4654		0.35		0.0670464	0.0505854	7.25549
PHKE1-832.53	832.53		-26.69		9		0.100388	0.0136328	8.77633
PHKE1-835.76	835.76		-26.7554		2.96		0.45817	0.0264079	9.00798
PHKE1-839.12	839.12		-26.1166		1.67		0.384447	0.0181285
PHKE1-840.90	840.9		-27.3647		1.28		0.0994334	0.027042	8.47055
PHKE1-846.75	846.75		-27.6988		1.17		0.0763574	-0.000274076	6.73754
PHKE1-854.12	854.12		-27.3042		0.2		0.0567586	0.0055831	7.01564
PHKE1-857.72	857.72		-28.0237		3.85		0.200308	0.0254352	6.75429
PHKE1-867.13	867.13		-29.4766		2.17		0.37806	0.049914	8.09529
PHKE1-873.29	873.29		-27.3654		7.86		0.0900655	0.0256112	8.28045
PHKE1-880.60	880.6		-26.8905		4.38		0.0721723	0.0461124	7.9154
PHKE1-885.5	885.5		-29.9368		1.77		0.259711	0.0389089	8.44853
PHKE1-888.30	888.3		-27.2176		1.6		0.0606975	0.0359625	8.01798
PHKE1-890.65	890.65		-26.6459		1.7		0.50157	0.0459053	8.53408
PHKE1-892.75	892.75		-26.3135		5.6		0.408763	0.322198	6.85432
PHKE1-895.20	895.2		-27.7286		24.19		0.514131	-	-
PHKE1-895.74	895.74		-26.6489		23.41		0.426389	0.109605	7.00325
PHKE1-896.14	896.14		-26.5889		18.69	19.59	0.532485	0.0480625	8.37945
PHKE1-912.06	912.06		-26.6526		91.39		2.81385	0.53083	10.8647
PHKE1-912.28	912.28		-26.7012		29.09		1.35662	0.0415535	8.86806
PHKE1-912.48	912.48		-26.5291		37.14		2.72729	0.268149	8.90312
PHKE1-912.59	912.59		-26.694		36.33		3.39401	0.092051	9.41716
PHKE1-912.72	912.72		-27.1314		50.86		3.12487	0.448207	10.4906
PHKE1-912.96	912.96		-27.2637		35.89		2.58737	0.0287762	8.71352
PHKE1-913.09	913.09		-26.9027		32.16		1.70212	0.0535153	9.4445
PHKE1-913.20	913.2		-25.9412		8.39		0.932679	0.0440454	11.1241
PHKE1-913.44	913.44		-26.2196		31.37		1.84025	0.131852	10.4512
PHKE1-913.62	913.62		-25.6475		25.91		0.969256	0.0291359	9.82295
PHKE1-913.80	913.8		-25.5292		17.26		0.918122	0.0636432	8.88317
PHKE1-913.91	913.91		-26.2386		37.95		2.52084	0.604671	9.1581
PHKE1-914.00	914		-26.0959		37.83		2.67638	0.37555	6.51944
PHKE1-914.11	914.11		-26.3514		24.34		1.51197	0.0132147	7.42624
PHKE1-914.20	914.2		-		41.59		-	0.0605359	9.8924
PHKE1-914.39	914.39		-26.961		31.05		31.5748	-	-
PHKE1-915.34	915.34		-26.673		58.07		26.6544	-	-
PHKE1-915.89	915.89		-25.605		32.23		2.17583	0.0490915	11.3967
PHKE1-916.27	916.27		-24.6347		58.43		1.15819	-	-
PHKE1-917.30	917.3		-24.6069		35.67		1.00876	-	-
PHKE1-926.9	926.9		-23.3545		156.87		12.054	0.227348	8.77226
PHKE1-928.56	928.56		-24.7513		185.17	178.84	14.8955	0.272136	8.0958
PHKE1-936.33	936.33		-		46.38	45.97	1.66556	0.150206	6.27499
PHKE1-938.00	938		-24.8921		383.124	376.128	5.02464	1.65549	5.8113
PHKE1-939.82	939.82		-25.1561		39.67		1.46853	0.264432	-
PHKE1-946.61	946.61		-24.4294		38.21		0.807462	0.0233764	7.31003
PHKE1-947.78	947.78		-24.3637		39.37		0.866943	0.0562618	7.26523
PHKE1-952.20	952.2		-24.4632		13.03		0.492049	0.0413648	9.88723
PHKE1-962.40	962.4		-25.4693		21.12	22.48	4.70011	0.418067	7.38751
PHKE1-964.54	964.54		-24.3297		18.83		0.817777	0.0357052	7.93778
PHKE1-973.09	973.09		-24.8474		54.87	54.54	9.56421	0.0629965	6.78116
PHKE1-977.8	977.8		-24.2569		39.52		3.30013	0.0618684	7.43051
PHKE1-998.18	998.18		-24.8037		32.38		11.5383	0.0539342	7.20232
PHKE1-1004.34	1004.34		-24.3578		69.49		8.27543	0.180168	6.68981
PHKE1-1004.99	1004.99		-23.8808		20.42	20.95	1.85062	0.053317	6.25841
PHKE1-1005.83	1005.83		-		7.51		-	0.0658714	8.42931
PHKE1-1013.79	1013.79		-24.0217		93.17		5.07436	0.0978307	7.63246
PHKE1-1018.24	1018.24		-24.2052		12.5		2.3893	-	7.63246
PHKE1-1038.08	1038.08		-23.6845		23.48		0.926063	0.0343135	8.05023
PHKE1-1056.56	1056.56		-24.4143		18.67		6.34474	0.0747685	9.98201
PHKE1-1058.60	1058.6		-24.1453		20.82		0.858944	0.0659975	6.92831

## Sheet: Ripplemead-Karoo Basin
Ripplemead section in Karoo Basin				Note: "-" represents no data
Samples	Depth		δ13Corg		Hg	Hg-repeated	TOC	TS	Al		δ199Hg	2σ	δ200Hg	2σ	δ201Hg	2σ	δ202Hg	2σ	Δ199Hg	2σ	Δ200Hg	2σ	Δ201Hg	2σ
	m		‰		ppb	ppb	%	%	%		‰	‰	‰	‰	‰	‰	‰	‰	‰	‰	‰	‰	‰	‰
RM+82	82		-23.8297		2.33547		0.174191	0.0553026	7.16294		-	-	-	-	-	-	-	-	-	-	-	-	-	-
RM+80.5	80.5		-24.8093		3.58678		0.203858	0.0382784	-		-	-	-	-	-	-	-	-	-	-	-	-	-	-
RM+79.0	79		-24.9294		11.331		0.179102	0.0321479	-		-	-	-	-	-	-	-	-	-	-	-	-	-	-
RM+77.0	77		-23.5414		16.5054		0.18	0.04	8.19529		-0.394223	0.0587717	-0.651775	0.0655674	-1.0698	0.10184	-1.26194	0.0944931	-0.0762136	0.043213	-0.0177749	0.0393656	-0.120824	0.0711352
RM+75.5	75.5		-25.4506		0.960804		0.191773	0.0535081	-		-	-	-	-	-	-	-	-	-	-	-	-	-	-
RM+73.5	73.5		-23.9884		1.30225		0.237652	0.0537875	-		-	-	-	-	-	-	-	-	-	-	-	-	-	-
RM+72.0	72		-23.2772		3.90922		0.215064	0.0392274	7.86706		-	-	-	-	-	-	-	-	-	-	-	-	-	-
RM+70.5	70.5		-23.0923		1.25719	1.39425	0.275096	0.064724	-		-	-	-	-	-	-	-	-	-	-	-	-	-	-
RM+69.0	69		-24.4072		2.75633		0.225095	0.0586617	8.08941		-	-	-	-	-	-	-	-	-	-	-	-	-	-
RM+67.5	67.5		-22.2171		1.94591		0.256227	0.0584767	-		-	-	-	-	-	-	-	-	-	-	-	-	-	-
RM+66.5	66.5		-25.6532		3.4442		0.210349	0.0510574	-		-	-	-	-	-	-	-	-	-	-	-	-	-	-
RM+65	65		-25.3817		2.57451		0.22	0.04	8.28		-	-	-	-	-	-	-	-	-	-	-	-	-	-
RM+64.5	64.5		-25.5227		4.36298		0.217955	0.0372876	-		-0.180376	0.0587717	-0.0600409	0.0655674	-0.215031	0.10184	-0.118814	0.0944931	-0.150435	0.043213	-0.000348839	0.0393656	-0.125683	0.0711352
RM+64	64		-24.0051		2.82162		0.210805	0.0482784	-		-	-	-	-	-	-	-	-	-	-	-	-	-	-
RM+63	63		-24.5467		2.19419		0.182663	0.0394728	8.40706		-	-	-	-	-	-	-	-	-	-	-	-	-	-
RM+61.2	61.2		-25.0057		1.78485		0.225934	0.0450051	-		-	-	-	-	-	-	-	-	-	-	-	-	-	-
RM+60.7	60.7		-23.7576		3.1438		0.163041	0.0417032	-		-	-	-	-	-	-	-	-	-	-	-	-	-	-
RM+60.5	60.5		-25.4621		1.38505	1.41213	0.222849	0.0440857	-		-	-	-	-	-	-	-	-	-	-	-	-	-	-
RM+59	59		-24.8198		3.61174		0.106005	0.011853	8.01		-0.156681	0.0587717	-0.135251	0.0655674	-0.324244	0.10184	-0.242507	0.0944931	-0.0955698	0.043213	-0.013416	0.0393656	-0.141879	0.0711352
RM+58	58		-24.0939		1.38951		0.250803	0.0428957	-		-	-	-	-	-	-	-	-	-	-	-	-	-	-
RM+57.5	57.5		-24.2558		2.9052		0.219674	0.0546715	-		-	-	-	-	-	-	-	-	-	-	-	-	-	-
RM+56	56		-24.3775		1.89273		0.239457	0.0431567	8.50765		-	-	-	-	-	-	-	-	-	-	-	-	-	-
RM+55.5	55.5		-24.0636		1.85094		0.214701	0.0572989	-		-0.336161	0.0587717	-0.660425	0.0655674	-1.05032	0.10184	-1.34178	0.0944931	0.00196755	0.043213	0.0136853	0.0393656	-0.0413027	0.0711352
RM+54.5	54.5		-22.7748		2.39336		0.264749	0.0617558	-		-	-	-	-	-	-	-	-	-	-	-	-	-	-
RM+53	53		-24.1012		0.994551		0.293785	0.0335097	8.41765		-	-	-	-	-	-	-	-	-	-	-	-	-	-
RM+51	51		-23.1487		3.75629		0.348156	0.0375711	-		-	-	-	-	-	-	-	-	-	-	-	-	-	-
RM+50	50		-23.5456		11.2981	11.03	0.22	0.04	8.02059		-0.183648	0.0587717	-0.391069	0.0655674	-0.594581	0.10184	-0.798159	0.0944931	0.0174878	0.043213	0.00992565	0.0393656	0.00563379	0.0711352
RM+49.5	49.5		-25.2918		11.9974		0.240686	0.0421437	-		-	-	-	-	-	-	-	-	-	-	-	-	-	-
RM+48.5	48.5		-23.2427		3.16673		0.207231	0.0439594	-		-	-	-	-	-	-	-	-	-	-	-	-	-	-
RM+47.5	47.5		-24.46		3.16076		0.218042	0.0461689	-		-	-	-	-	-	-	-	-	-	-	-	-	-	-
RM+47	47		-25.4402		1.48611		0.259964	0.052957	7.84059		-0.403104	0.0587717	-0.668688	0.0655674	-1.11397	0.10184	-1.36072	0.0944931	-0.0602039	0.043213	0.0149358	0.0393656	-0.0907157	0.0711352
RM+36.5	36.5		-23.4631		1.23135		0.296706	0.0442893	8.37529		-	-	-	-	-	-	-	-	-	-	-	-	-	-
RM+36	36		-24.5409		7.50034		0.215964	0.0335698	-		-	-	-	-	-	-	-	-	-	-	-	-	-	-
RM+35	35		-24.7811		1.14735		0.279784	0.0438869	8.07353		-	-	-	-	-	-	-	-	-	-	-	-	-	-
RM+34.5	34.5		-24.3561		0.816922		0.295156	0.0506632	-		-	-	-	-	-	-	-	-	-	-	-	-	-	-
RM+34	34		-24.9075		1.75146		0.248261	0.0427199	-		-	-	-	-	-	-	-	-	-	-	-	-	-	-
RM+33	33		-25.3305		1.6136	1.49039	0.23	0.04	7.86706		-	-	-	-	-	-	-	-	-	-	-	-	-	-
RM+32.5	32.5		-26.0574		2.50381		0.197512	0.0488384	-		-0.28821	0.0587717	-0.584213	0.0655674	-0.910142	0.10184	-1.157	0.0944931	0.00335433	0.043213	-0.00293467	0.0393656	-0.0400755	0.0711352
RM+32	32		-26.2214		3.07004		0.153613	0.0547841	8.68765		-	-	-	-	-	-	-	-	-	-	-	-	-	-
RM+31.5	31.5		-24.9331		3.08598		0.236531	0.0512835	-		-	-	-	-	-	-	-	-	-	-	-	-	-	-
RM+29.8	29.8		-23.7096		2.21879		0.257403	0.0533177	-		-	-	-	-	-	-	-	-	-	-	-	-	-	-
RM+28.8	28.8		-24.8563		1.02794		0.246381	0.0405035	-		-	-	-	-	-	-	-	-	-	-	-	-	-	-
RM+27.8	27.8		-24.0595		1.58098		0.241111	0.0465684	7.87765		-	-	-	-	-	-	-	-	-	-	-	-	-	-
RM+26.8	26.8		-24.0521		1.7909		0.244644	0.0551633	-		-	-	-	-	-	-	-	-	-	-	-	-	-	-
RM+25.8	25.8		-25.7107		4.31538		0.207789	0.054823	7.95706		-	-	-	-	-	-	-	-	-	-	-	-	-	-
RM+24.6	24.6		-25.3879		1.0974		0.178963	0.0391783	-		-	-	-	-	-	-	-	-	-	-	-	-	-	-
RM+24	24		-26.8396		0.781768	0.779783	0.241463	0.106744	1.27588		-	-	-	-	-	-	-	-	-	-	-	-	-	-
RM+23.4	23.4		-24.6569		1.30304		0.261737	0.0599505	-		-	-	-	-	-	-	-	-	-	-	-	-	-	-
RM+22.8	22.8		-27.2699		7.1717		0.28563	0.0612113	8.22706		-	-	-	-	-	-	-	-	-	-	-	-	-	-
RM+22.2	22.2		-23.8177		5.12013		0.28	0.05	-		-	-	-	-	-	-	-	-	-	-	-	-	-	-
RM+21.4	21.4		-25.0767		3.96812		0.258105	0.0442698	8.37		-	-	-	-	-	-	-	-	-	-	-	-	-	-
RM+20.4	20.4		-26.0699		6.68849		0.183974	0.0319007	-		-	-	-	-	-	-	-	-	-	-	-	-	-	-
RM+19.4	19.4		-25.2647		5.55189		0.259755	0.0408926	8.68235		-	-	-	-	-	-	-	-	-	-	-	-	-	-
RM+18.4	18.4		-23.6156		5.58617		0.240953	0.0245569	8.02059		-	-	-	-	-	-	-	-	-	-	-	-	-	-
RM+16.4	16.4		-23.0203		10.035	9.16	0.267685	0.0462151	9.12706		-0.281981	0.0587717	-0.286576	0.0655674	-0.583165	0.10184	-0.566024	0.0944931	-0.139343	0.043213	-0.0022056	0.0393656	-0.157514	0.0711352
RM+15.6	15.6		-22.308		5.24506		0.320696	0.0459644	-		-	-	-	-	-	-	-	-	-	-	-	-	-	-
RM+14.8	14.8		-23.1822		4.85092		0.30508	0.0472519	8.64		-	-	-	-	-	-	-	-	-	-	-	-	-	-
RM+14	14		-22.8469		8.21437	8.40215	0.23881	0.0516179	-		-	-	-	-	-	-	-	-	-	-	-	-	-	-
RM+13.2	13.2		-23.6438		7.65624		0.23	0.04	8.71412		-	-	-	-	-	-	-	-	-	-	-	-	-	-
RM+12.4	12.4		-24.931		6.65914		0.221009	0.0328757	-		-	-	-	-	-	-	-	-	-	-	-	-	-	-
RM+11.6	11.6		-25.461		6.6376		0.284794	0.0431993	8.52353		-	-	-	-	-	-	-	-	-	-	-	-	-	-
RM+10.6	10.6		-23.6782		10.0727	9.38	0.197716	0.0480259	-		-	-	-	-	-	-	-	-	-	-	-	-	-	-
RM+9.6	9.6		-24.9482		13.155	13.74	0.253268	0.0586449	8.14235		-0.220064	0.0587717	-0.648726	0.0655674	-0.952172	0.10184	-1.33272	0.0944931	0.115781	0.043213	0.0208314	0.0393656	0.0500318	0.0711352
RM+8.4	8.4		-26.1994		26.3899	25.76	0.23	0.05	-		-0.241408	0.0587717	-0.34706	0.0655674	-0.61399	0.10184	-0.699195	0.0944931	-0.0652108	0.043213	0.00421593	0.0393656	-0.0881954	0.0711352
RM+7.2	7.2		-26.6193		10.5678	11.2	0.195754	0.036437	8.26941		-	-	-	-	-	-	-	-	-	-	-	-	-	-
RM+6	6		-26.3624		8.32502		0.207943	0.0455575	-		0.0417633	0.0587717	-0.264665	0.0655674	-0.29192	0.10184	-0.597971	0.0944931	0.192452	0.043213	0.0357554	0.0393656	0.157754	0.0711352
RM+5	5		-24.6401		7.4371		0.208812	0.0509341	7.71882		-	-	-	-	-	-	-	-	-	-	-	-	-	-
RM+4	4		-22.9012		3.89037	4.07947	0.263692	0.030077	8.71941		-	-	-	-	-	-	-	-	-	-	-	-	-	-
RM+3.2	3.2		-24.0323		16.0055	15.7	0.25	0.0243762	8.43882		-0.020437	0.0587717	-0.376493	0.0655674	-0.489795	0.10184	-0.771007	0.0944931	0.173857	0.043213	0.0108616	0.0393656	0.0900024	0.0711352
RM+2.8	2.8		-25.908		6.36051		0.243717	0.0392935	-		-	-	-	-	-	-	-	-	-	-	-	-	-	-
RM+2.2	2.2		-25.6908		3.99069		0.225287	0.0252421	8.49706		-	-	-	-	-	-	-	-	-	-	-	-	-	-
RM+1.4	1.4		-23.5038		4.1565		0.248672	0.0487609	-		-	-	-	-	-	-	-	-	-	-	-	-	-	-
RM+1	1		-24.0239		11.1419	10.29	0.295717	0.0581396	7.97824		-0.249979	0.0587717	-0.684039	0.0655674	-0.987857	0.10184	-1.54382	0.0944931	0.139064	0.043213	0.091577	0.0393656	0.173097	0.0711352
RM+0.4	0.4		-25.6783		3.92809		0.224256	0.0587232	8.36471		-	-	-	-	-	-	-	-	-	-	-	-	-	-
RM+0.2	0.2		-24.1169		2.91996		0.219407	0.0462095	8.56588		-	-	-	-	-	-	-	-	-	-	-	-	-	-
RM+0	0		-24.9409		19.5509	19.5726	0.23	0.04	2.25529		-0.58994	0.0587717	-1.30858	0.0655674	-1.96103	0.10184	-2.63892	0.0944931	0.0750685	0.043213	0.0172143	0.0393656	0.0234416	0.0711352
RM-0.1	-0.1		-25.2553		2.94664		0.242788	0.0440197	8.58176		-	-	-	-	-	-	-	-	-	-	-	-	-	-
RM-0.3	-0.3		-24.8501		2.59813		0.211881	0.0252629	8.44941		-	-	-	-	-	-	-	-	-	-	-	-	-	-
RM-0.5	-0.5		-23.8464		2.87728		0.189781	0.0549998	8.52882		-	-	-	-	-	-	-	-	-	-	-	-	-	-
RM-0.6	-0.6		-24.5649		6.29831		0.1843	0.0425522	-		-0.424439	0.0587717	-0.825191	0.0655674	-1.32484	0.10184	-1.69899	0.0944931	0.0037071	0.043213	0.0283815	0.0393656	-0.0472031	0.0711352
RM-0.9	-0.9		-24.0292		1.19162		0.181237	0.0359283	8.86235		-	-	-	-	-	-	-	-	-	-	-	-	-	-
RM-1.2	-1.2		-24.3582		2.73671		0.247692	0.03607	8.68765		-	-	-	-	-	-	-	-	-	-	-	-	-	-
RM-1.5	-1.5		-25.4287		4.21932		0.162753	0.0388817	-		-	-	-	-	-	-	-	-	-	-	-	-	-	-
RM-1.8	-1.8		-25.2877		3.1065		0.180436	0.0343802	8.87824		-	-	-	-	-	-	-	-	-	-	-	-	-	-
RM-2.3	-2.3		-24.6475		2.12784		0.144056	0.0260548	-		-	-	-	-	-	-	-	-	-	-	-	-	-	-
RM-2.5	-2.5		-25.0318		3.15353	3.02337	0.259	0.0557174	-		-0.529578	0.0587717	-0.964114	0.0655674	-1.53992	0.10184	-1.90644	0.0944931	-0.0491559	0.043213	-0.00632004	0.0393656	-0.106283	0.0711352
RM-2.8	-2.8		-24.9785		3.66106		0.135464	0.0361576	8.92059		-	-	-	-	-	-	-	-	-	-	-	-	-	-
RM-(-3.2)	-3.2		-23.4433		6.62528		0.252038	0.0437518	-		-	-	-	-	-	-	-	-	-	-	-	-	-	-
RM-(-3.8)	-3.8		-25.5989		2.24345		0.199389	0.041256	7.77176		-	-	-	-	-	-	-	-	-	-	-	-	-	-
RM-(-5.0)	-5		-26.0772		8.26953		0.21	0.0174341	-		-0.237242	0.0587717	-0.354376	0.0655674	-0.611178	0.10184	-0.721256	0.0944931	-0.0554854	0.043213	0.00798259	0.0393656	-0.0687937	0.0711352
RM-(-5.5)	-5.5		-26.3571		3.81725		0.20694	0.0334016	7.54412		-	-	-	-	-	-	-	-	-	-	-	-	-	-
RM-(-6.5)	-6.5		-25.6449		4.37035		0.165186	0.0482162	-		-	-	-	-	-	-	-	-	-	-	-	-	-	-
RM-(-8.0)	-8		-25.365		1.78651		0.191083	0.0395437	8.39118		-0.373194	0.0587717	-0.715507	0.0655674	-1.12043	0.10184	-1.44583	0.0944931	-0.00884609	0.043213	0.010876	0.0393656	-0.0331651	0.0711352
RM-(-8.5)	-8.5		-25.2929		1.53853		0.240937	0.0516842	-		-	-	-	-	-	-	-	-	-	-	-	-	-	-
RM-(-9.0)	-9		-24.2297		2.73352		0.224107	0.0540953	-		-	-	-	-	-	-	-	-	-	-	-	-	-	-
RM-(-10.0)	-10		-25.8945		1.8012	1.7962	0.175511	0.0461893	8.01529		-	-	-	-	-	-	-	-	-	-	-	-	-	-
RM-(-10.5)	-10.5		-24.3425		2.30537		0.169329	0.0289758	-		-0.36536	0.0246187	-0.76183	0.0627492	-1.17957	0.096967	-1.54193	0.141871	0.0232073	0.0111328	0.0128371	0.00852663	-0.0200398	0.00971983
RM-(-11.0)	-11		-25.2824		4.79311		0.187356	0.0310055	-		-	-	-	-	-	-	-	-	-	-	-	-	-	-
RM-（-12.0）	-12		-25.9342		9.78007		0.19	0.0177353	8.91		-	-	-	-	-	-	-	-	-	-	-	-	-	-
RM-（-12.5）	-12.5		-24.0271		7.37558		0.200102	0.028961	-		-	-	-	-	-	-	-	-	-	-	-	-	-	-
RM-（-13.0）	-13		-25.3973		-		0.181419	0.0469543	3.27176		-0.17149	0.0587717	-0.308864	0.0655674	-0.569696	0.10184	-0.653518	0.0944931	-0.0068037	0.043213	0.0194639	0.0393656	-0.07825	0.0711352
RM-（-13.5）	-13.5		-25.3879		3.23236		0.180831	0.0447043	-		-	-	-	-	-	-	-	-	-	-	-	-	-	-
RM-（-14.0）	-14		-25.6971		8.40834		0.18297	0.038482	8.19529		-	-	-	-	-	-	-	-	-	-	-	-	-	-
RM-14.5	-14.5		-26.3101		7.89827		0.216627	0.0368785	-		-0.264816	0.0587717	-0.416231	0.0655674	-0.757549	0.10184	-0.89309	0.0944931	-0.0397577	0.043213	0.0324574	0.0393656	-0.0859459	0.0711352
RM-14.8	-14.8		-25.3869		9.81059		0.232708	0.0439468	-		-	-	-	-	-	-	-	-	-	-	-	-	-	-
RM-15.2	-15.2		-25.2574		9.1546		0.215862	0.0376791	8.73529		-	-	-	-	-	-	-	-	-	-	-	-	-	-
RM-15.5	-15.5		-24.6548		9.8924		0.215147	0.0498733	-
RM-18.0	-18		-23.836		1.58466		0.224566	0.0435736	-		-0.412257	0.0781295	-0.795927	0.041227	-1.27438	0.116099	-1.57375	0.0529371	-0.0156704	0.0647893	-0.00527275	0.0146314	-0.0909124	0.0762901
RM-18.5	-18.5		-23.531		1.72117		0.2	0.0244052	8.50765		-	-	-	-	-	-	-	-	-	-	-	-	-	-
RM-19	-19		-25.2166		2.04793		0.206179	0.0434723	-		-	-	-	-	-	-	-	-	-	-	-	-	-	-
RM-19.5	-19.5		-24.9326		2.10781		0.159716	0.0496566	-		-	-	-	-	-	-	-	-	-	-	-	-	-	-
RM-20	-20		-23.8067		1.93069	1.73383	0.189117	0.0390518	7.77176		-0.393274	0.0587717	-0.602468	0.0655674	-0.988599	0.10184	-1.17486	0.0944931	-0.0972099	0.043213	-0.0122185	0.0393656	-0.105105	0.0711352
RM-20.5	-20.5		-23.5132		2.36753		0.216602	0.0593881	-		-	-	-	-	-	-	-	-	-	-	-	-	-	-
RM-21	-21		-24.2109		2.42697		0.205328	0.0291375	-		-	-	-	-	-	-	-	-	-	-	-	-	-	-
RM-22.5	-22.5		-23.8333		1.55207		0.22	0.0195647	7.22647		-	-	-	-	-	-	-	-	-	-	-	-	-	-
RM-22.8	-22.8		-23.0882		1.53868		0.230866	0.0383536	-		-	-	-	-	-	-	-	-	-	-	-	-	-	-
RM-23.5	-23.5		-23.3148		1.76512		0.259261	0.0519456	-		-	-	-	-	-	-	-	-	-	-	-	-	-	-
RM-24	-24		-23.8642		3.5066		0.218278	0.0523043	8.22706		-	-	-	-	-	-	-	-	-	-	-	-	-	-
RM-24.5	-24.5		-25.7952		2.91264		0.167227	0.0276697	-		-	-	-	-	-	-	-	-	-	-	-	-	-	-
RM-25	-25		-24.3467		7.33536	7.21054	0.20091	0.0434301	7.79824		-0.259462	0.0587717	-0.537556	0.0655674	-0.833107	0.10184	-1.10742	0.0944931	0.0196081	0.043213	0.0188115	0.0393656	-0.000327296	0.0711352
RM-25.5	-25.5		-23.9675		1.93277		0.250696	0.051626	-		-	-	-	-	-	-	-	-	-	-	-	-	-	-
RM-26	-26		-24.1148		2.3041		0.205575	0.0418686	8.04176		-	-	-	-	-	-	-	-	-	-	-	-	-	-
RM-26.5	-26.5		-26.331		1.56426		0.191547	0.0417848	-		-	-	-	-	-	-	-	-	-	-	-	-	-	-
RM-27	-27		-24.9639		2.53042		0.19	0.04	8.55529		-0.292945	0.0587717	-0.469754	0.0655674	-0.826784	0.10184	-0.992488	0.0944931	-0.0428385	0.043213	0.0288721	0.0393656	-0.0804326	0.0711352
RM-28	-28		-25.2072		4.50899		0.193983	0.0334543	-		-	-	-	-	-	-	-	-	-	-	-	-	-	-
RM-29	-29		-24.2234		2.04763		0.209018	0.0342245	8.61882		-	-	-	-	-	-	-	-	-	-	-	-	-	-
RM-30	-30		-25.0287		1.39036		0.235029	0.027917	-		-	-	-	-	-	-	-	-	-	-	-	-	-	-
RM-31	-31		-24.1159		4.19436		0.204967	0.0429974	8.16353		-0.508485	0.0587717	-0.902844	0.0655674	-1.43494	0.10184	-1.82578	0.0944931	-0.048389	0.043213	0.0144267	0.0393656	-0.0619544	0.0711352

## Sheet: Bethulie-Karoo Basin
Bethulie section in Karoo Basin				Note: "-" represents no data
Samples	Depth		δ13Corg		Hg	Hg-repeated		TOC	TS	Al
	m		‰		ppb	ppb		%	%	%
BE+68	68		BE+68		7.83308			0.0945948	0.0110269	8.51824
BE+67	67		BE+67		4.69176			0.0980689	0.0131135	-
BE+64	64		BE+64		5.45633			0.113349	0.0124311	8.74059
BE+63.5	63.5		BE+63.5		7.21617			0.0629173	0.0112449	7.56
BE+55.3	55.3		BE+55.3		0.605716			0.0746897	0.010436	-
BE+54.3	54.3		BE+54.3		4.54086			0.193173	0.0117063	-
BE+53.5	53.5		BE+53.5		14.1187			0.197805	0.00977071	8.27471
BE+51.5	51.5		BE+51.5		5.13708			0.112126	0.0112474	-
BE+51	51		BE+51		4.75451			0.184469	0.0134139	8.25882
BE+50.8	50.8		BE+50.8		4.67165	4.48796		0.14477	0.00879256	-
BE+50.3	50.3		BE+50.3		7.00108			0.0916589	0.0426743	-
BE+50	50		BE+50		4.48974			0.110249	0.0100177	8.28529
BE+49.5	49.5		BE+49.5		4.15892			0.06071	0.00560266	-
BE+49.2	49.2		BE-49.2		6.48445			0.0876112	0.0170476	7.90412
BE+48.5	48.5		BE-48.5		3.17001			0.129245	0.0135031	-
BE+48	48		BE+48		4.67056			0.0892242	0.0130705	8.06824
BE+43	43		BE+43		5.18829			0.110665	0.0142484	8.16353
BE+40	40		BE+40		7.1862			0.227358	0.0172558	9.49765
BE+38.5	38.5		BE+38.5		3.235			0.298998	0.0123884	9.42882
BE+37.8	37.8		BE+37.8		6.69842	6.63515		0.168917	0.0493102	-
BE+37.5	37.5		BE+37.2		1.84512			0.233448	0.0158844	-
BE+37.2	37.2		BE+37.5		4.63142			0.225077	0.0119282	8.43882
BE+36.8	36.8		BE+36.8		7.05768			0.0783715	0.0136309	-
BE+36.5	36.5		BE+36.5		6.89537			0.101963	0.0149461	-
BE+36	36		BE+36		4.33925			0.101949	0.0104876	8.25353
BE+33.5	33.5		BE-33.5		8.24112			0.295201	0.0200443	8.65059
BE+32.5	32.5		BE-32.5		10.5183			0.14161	0.0112161	8.35412
BE+29.8	29.8		BE-29.8		18.9079	19.14		0.151272	0.0157395	8.26941
BE+29.5	29.5		BE-29.5		8.80312			0.179073	0.0169547	-
BE+29	29		BE-29		6.25515	5.19499		0.251496	0.0199233	8.43882
BE+28.8	28.8		BE-28.8		1.10208			0.203175	0.015579	-
BE+27.8	27.8		BE-27.8		3.32365			0.171038	0.0187572	8.80941
BE+27.5	27.5		BE-27.5		6.11767			0.175278	0.0148304	-
BE+27	27		BE-27		8.13368			0.0948084	0.0191929	8.41235
BE+26.5	26.5		BE-26.5		6.86311			0.107631	0.0143452	-
BE+26.3	26.3		BE-26.3		12.4017			0.119695	0.0179814	-
BE+26	26		BE+26		2.27162			0.0799107	0.0177931	8.45471
BE+25.5	25.5		BE+25.5		60.0181			0.0930629	0.0130905	-
BE+25.2	25.2		BE+25.2		2.55258			0.211351	0.0146068	-
BE+25	25		BE+25		2.40844	1.66154		0.137253	0.017712	10.2971
BE+24.8+G	24.8		BE+24.8-G		1.57798			0.174065	0.0208475	-
BE+24.8-R	24.8		BE+24.8-R		1.40611			0.0588167	0.014575	-
BE+24.5	24.5		BE+24.5		1.75255			0.0698925	0.0148812	-
BE+24	24		BE+24		4.09604			0.073485	0.0211595	8.78824
BE+23	23		BE+23		0.236028			0.0513441	0.0125054	-
BE+22.5	22.5		BE+22.5		1.37808			0.0767197	0.0210594	8.52882
BE+22	22		BE+22		3.03677			0.0725489	0.0117244	-
BE+21.5	21.5		BE+21.5		1.69224			0.0928748	0.0134619	8.44412
BE+21.0	21		BE+21.0		0.401416			0.130321	0.0114853	-
BE+19	19		BE+19		7.81418	9.32101		0.192941	0.0112345	8.63471
BE+18	18		BE+18.0		1.0545			0.067048	0.00616021	-
BE+17.4	17.4		BE+17.4		0.149626			0.101098	0.0157018	9.15882
BE+16.4	16.4		BE+16.4		36.314	35.27		0.0980943	0.0145283	-
BE+15.4	15.4		BE+15.4		58.8317	57.88		0.0678345	0.0125379	8.78824
BE+14.4	14.4		BE+14.4		18.6555			0.0625964	0.0108265	-
BE+13.8	13.8		BE+13.8		54.3274	57.37		0.0529667	0.013821	8.43882
BE+13.2	13.2		BE+13.2		22.9313	23.32		0.0625384	0.0131543	-
BE+13	13		BE+13		45.0123	46.84		0.0575842	0.01271	8.29588
BE+12.5	12.5		BE+12.5		10.3178			0.0576092	0.0131438	-
BE+12	12		BE+12		23.2865	23.2621		0.0604336	0.0140765	8.25353
BE+11	11		BE+11		2.25851			0.0589044	0.010889	-
BE+10.5	10.5		BE+10.5		5.01391			0.0596571	0.0113527	8.28
BE+9.5	9.5		BE+9.5		1.31818			0.0722752	0.00916959	8.80941
BE+8.8	8.8		BE+8.8		0.352087			0.175659	0.00920797	-
BE+8.5	8.5		BE+8.5		1.03897			0.0801807	0.0158635	8.12118
BE+8.2	8.2		BE+8.2		0.0212572			0.0883345	0.0133903	-
BE+7.5	7.5		BE+7.5		1.1013			0.0777761	0.0124574	8.85176
BE+7	7		BE+7.0		75.9439			0.0682055	0.0155974	8.85176
BE+6.6	6.6		BE+6.6		1.86899			0.0829542	0.0111163	8.97882
BE+6.3	6.3		BE+6.3		1.42471	1.12235		0.0697369	0.00968842	-
BE+6	6		BE+6.0		2.09349			0.0678833	0.0115812	8.68765
BE+5.2	5.2		BE+5.2		2.0531			0.096836	0.0155846	8.49176
BE+4.8	4.8		BE+4.8		2.14023			0.0725493	0.0128795	-
BE+4.2	4.2		BE+4.2		0.165593			0.08249	0.0139161	8.60294
BE+3.8	3.8		BE+3.8		1.31226			0.085383	0.0166876	-
BE+3.5	3.5		BE+3.5		1.69029			0.061589	0.0143669	8.02588
BE+3.3	3.3		BE+3.3		1.94043			0.0637438	0.00553806	8.60824
BE+3	3		BE+3.0		2.88714			0.11166	0.0130584	8.30647
BE+2.7	2.7		BE+2.7		2.91805			0.0928803	0.0149851	8.27471
BE+2.4	2.4		BE+2.4		0.370509	0.278611		0.103729	0.0166064	8.64529
BE+2.1	2.1		BE+2.1		1.08323			0.0909201	0.0136467	8.71941
BE+1.8	1.8		BE+1.8		1.38854			0.103033	0.0161576	8.29588
BE+1.6	1.6		BE+1.6		0.295099			0.088077	0.0187466	8.66647
BE+1.4	1.4		BE+1.4		1.64465			0.0825466	0.0153658	8.55529
BE+1.3	1.3		BE+1.3		2.64629			0.11148	0.0152997	8.53412
BE+1.25	1.25		BE+1.25		0.156288			0.127588	0.0137157	8.26941
BE+1.2	1.2		BE+1.2		0.383574			0.145034	0.0149072	8.65059
BE+1	1		BE+1.0		0.311667			0.0825	0.0195767	8.29588
BE+0.8	0.8		BE+0.8		1.76946			0.0738786	0.00828517	8.20059
BE+0.75	0.75		BE+0.75		1.6782	2.17759		0.0606172	0.01668	8.38059
BE+0.5	0.5		BE+0.5		2.59332			0.10736	0.00630496	8.31176
BE+0.35	0.35		BE+0.35		0.142462			0.0605777	0.014704	8.53412
BE+0.2	0.2		BE+0.2		2.4531			0.0805037	0.0138402	8.49706
BE-0.3	-0.3		BE-0.3		0.0740019			0.0694592	0.0153616	8.40176
BE-0.6	-0.6		BE-0.6		1.71249			0.0794769	0.0141494	8.58706
BE-0.9	-0.9		BE-0.9		0.481891			0.0533284	0.0139864	8.64
BE-1.2	-1.2		BE-1.2		0.124115			0.0697765	0.0191612	8.64529
BE-1.5	-1.5		BE-1.5		1.26314			0.0890024	0.0156266	8.46
BE-1.8	-1.8		BE-1.8		2.2906			0.0701674	0.0151429	8.76706
BE-2.1	-2.1		BE-2.1		0.294809	0.316919		0.0994762	0.0148158	8.74059
BE-2.3	-2.3		BE-2.3		1.313			0.107301	0.021011	8.84647
BE-2.8	-2.8		BE-2.8		1.69219			0.0668464	0.0159143	8.79353
BE-3.3	-3.3		BE-3.3		2.11855			0.0692277	0.0158498	8.83588
BE-3.8	-3.8		BE-3.8		0.688878			0.0744133	0.0168764	8.67706
BE-4.3	-4.3		BE-4.3		0.842525			0.07074	0.0119614	8.78824
BE-5.2	-5.2		BE-5.2		0.626418			0.0859591	0.0149881	8.31176
BE-6.2	-6.2		BE-6.2		2.08434			0.142927	0.0115595	9.44471
BE-6.3	-6.3		BE-6.3		1.29835			0.241984	0.0544868	-
BE-7	-7		BE-7.0		3.06197			0.166982	0.0115976	8.87294
BE-7.5	-7.5		BE-7.5		4.78261	4.96327		0.0642013	0.0122174	8.77235
BE-8	-8		BE-8.0		0.901655			0.209238	0.0176936	-
BE-8.2	-8.2		BE-8.2		1.36253			0.120448	0.0152944	9.77824
BE-8.6	-8.6		BE-8.6		3.0529			0.0616646	0.0170984	-
BE-8.9	-8.9		BE-8.9		0.740443			0.0796912	0.0167377	8.61353
BE-9.5	-9.5		BE-9.5		1.77681			0.0787188	0.0181059	8.20059
BE-10.2	-10.2		BE-10.2		2.92452			0.172226	0.0207386	7.79824
BE-11	-11		BE-11.0		1.31763			0.0503746	0.0101351	-
BE-11.3	-11.3		BE-11.3		0.576298			0.14179	0.0143023	8.56588
BE-12.2	-12.2		BE-12.2		7.6383			0.0886296	0.013025	9.14294
BE-13	-13		BE-13.0		4.2099	4.99645		0.0621789	0.0137723	-
BE-13.7	-13.7		BE-13.7		2.4968			0.23016	0.0187122	9.11118
BE-14	-14		BE-14.0		4.95789			0.0622923	0.0171185	-
BE-14.5	-14.5		BE-14.5		1.72516			0.068314	0.019253	8.15294
BE-14.8	-14.8		BE-14.8		0.451479			0.0508771	0.0151367	-
BE-15	-15		BE-15.0		1.83685			0.054746	0.0142597	-
BE-15.3	-15.3		BE-15.3		0.0913855			0.0673829	0.0169894	8.53941
BE-16	-16		BE-16.0		2.0143			0.0648468	0.0217655	-
BE-17	-17		BE-17		1.17454			0.0649887	0.0157763	8.34353
BE-17.5	-17.5		BE-17.5		1.19368			0.0591608	0.0172866	-
BE-17.8	-17.8		BE-17.8		2.36353	2.18479		0.0659523	0.0158286	8.61353
BE-21.8	-21.8		BE-21.8		5.82243			0.0681961	0.0129957	-
BE-22.7	-22.7		BE-22.7		0.338657			0.0570546	0.0181662	8.94706
BE-23	-23		BE-23		18.1046	20.99		0.067684	0.0157082	9.04235
BE-24	-24		BE-24		2.87567			0.06021	0.0149767	9.00529
BE-28.5	-28.5		BE-28.5		2.44912			0.0727064	0.0124309	8.03118
BE-40	-40		BE-40		2.97715			0.0954519	0.0184884	8.52882
BE-42	-42		BE-42		4.45813			0.0698294	0.0182617	8.62941
BE-42.5	-42.5		BE-42.5		0.307287			0.0650286	0.0205079	7.33765
BE-43	-43		BE-43		6.88377			0.063965	0.0186297	8.68235
BE-44.2	-44.2		BE-44.2		9.20666	8.17077		0.0563046	0.0148279	8.80412
BE-47.5	-47.5		BE-47.5		6.6646			0.0770863	0.0169248	8.81471
BE-48	-48		BE-48		3.25615			0.110559	0.0184075	-
BE-48.5	-48.5		BE-48.5		2.70933			0.139591	0.0129068	8.73
BE-49.5	-49.5		BE-49.5		0.193707			0.0879949	0.0158473	-
BE-50	-50		BE-50		3.00441			0.0807282	0.0217783	8.45471
BE-51.2	-51.2		BE-51.2		0.551628			0.105038	0.0197788	-
BE-51.8	-51.8		BE-51.8		1.04229			0.0783349	0.0229583	-
BE-52.2	-52.5		BE-52.2		3.28851			0.1121	0.0188108	8.83059
BE-53.2	-53.2		BE-53.2		1.94446			0.0978087	0.0200828	8.62412
BE-54.2	-54.2		BE-54.2		4.69469			0.103536	0.0142364	-
BE-55.2	-55.2		BE-55.2		2.14182			0.185326	0.0250995	-
BE-56.2	-56.2		BE-56.2		0.509097			0.109656	0.0250936	8.13706
